# Supplementary material for: Molecular Diagnosis, Prevalence and Importance of Zoonotic Vector-Borne Pathogens in Cuban Shelter Dogs—A Preliminary Study
Source: Pathogens. 2020 Oct 28;9(11):901. doi: 10.3390/pathogens9110901 (PMC7692765; doi:10.3390/pathogens9110901)
Supplement: Supplementary file 1 [file pathogens-09-00901-s001.zip › Supplementary Table S1.xlsx]

## Sheet: Sheet 1
Table S1: The correlation about tick presence and related hosts with real-time qPCR diagnostic results of vector-borne pathogens for sampled shelter dogs (n = 100) from Havana City, Cuba.
No.	ID.	qPCR Anaplasma platys		qPCR Ehrlichia canis		qPCR Rickettsia		≥1 pathogen	A. platys	E. canis	Rickettsia spp.	Coinfection	Tick
		qPCR	Ct	qPCR	Ct	qPCR	Ct
1	Dog D007		Undetermined	X	34.8375		Undetermined	1	0	1	0	0	0
2	Dog D008		Undetermined	X	34.2069		Undetermined	1	0	1	0	0	0
3	Dog D009	X	29.42		Undetermined		Undetermined	1	1	0	0	0	0
4	Dog D010		Undetermined	X	34.4913		Undetermined	1	0	1	0	0	0
5	Dog D011		Undetermined	X	35.8064		Undetermined	1	0	1	0	0	0
6	Dog D012		Undetermined		Undetermined		Undetermined	0	0	0	0	0	0
7	Dog D013		Undetermined		Undetermined		Undetermined	0	0	0	0	0	0
8	Dog D014		Undetermined	X	36.7991	X	36.6973	1	0	1	1	1	0
9	Dog D035	X	26.5827		Undetermined		Undetermined	1	1	0	0	0	0
10	Dog D055		Undetermined	X	35.1125		Undetermined	1	0	1	0	0	0
11	Dog D088	X	27.2211	X	32.8305	X	39.2818	1	1	1	1	1	1
12	Dog D089		Undetermined	X	30.815		Undetermined	1	0	1	0	0	1
13	Dog D090		Undetermined	X	33.273		Undetermined	1	0	1	0	0	1
14	Dog D091	X	34.5981	X	29.6851	X	37.9662	1	0	1	1	1	0
15	Dog D092		Undetermined	X	33.7556		Undetermined	1	0	1	0	0	1
16	Dog D093		Undetermined		Undetermined	X	37.7831	1	0	0	1	0	1
17	Dog D094		Undetermined	X	34.4077	X	33.5538	1	0	1	1	1	1
18	Dog D095		Undetermined		Undetermined		Undetermined	0	0	0	0	0	1
19	Dog D096		Undetermined		Undetermined		Undetermined	0	0	0	0	0	1
20	Dog D097	X	34.0791	X	30.6968	X	38.5193	1	1	1	1	1	1
21	Dog D098		Undetermined		Undetermined		Undetermined	0	0	0	0	0	0
22	Dog D099	X	27.0721	X	33.5157		Undetermined	1	1	1	0	1	0
23	Dog D100		Undetermined		Undetermined		Undetermined	0	0	0	0	0	0
24	Dog D101	X	22.9242	X	29.3689	X	36.5708	1	1	1	1	1	0
25	Dog D102			X	24.4256		Undetermined	1	0	1	0	0	0
26	Dog D103		Undetermined	X	32.8929		Undetermined	1	0	1	0	0	0
27	Dog D104		Undetermined			X	37.7695	1	0	0	1	0	0
28	Dog D105		Undetermined		Undetermined	X	35.5812	1	0	0	1	0	0
29	Dog D106		Undetermined		Undetermined	X	37.6037	1	0	0	1	0	0
30	Dog D107	X	31.8486	X	36.9034		Undetermined	1	1	1	0	1	0
31	Dog D108		Undetermined	X	28.7692		Undetermined	1	0	1	0	0	1
32	Dog D109		Undetermined		Undetermined	X	38.9472	1	0	0	1	0	1
33	Dog D110		Undetermined	X	32.4209	X	37.1245	1	0	1	1	1	1
34	Dog D111	X	36.9144		Undetermined		Undetermined	1	1	0	0	0	1
35	Dog D112			X	38.1741		Undetermined	1	0	1	0	0	1
36	Dog D113	X	35.5861		Undetermined		Undetermined	1	1	0	0	0	1
37	Dog D114		Undetermined	X	31.276		Undetermined	1	0	1	0	0	1
38	Dog D115	X	22.3531	X	31.0753		Undetermined	1	1	1	0	1	1
39	Dog D116		Undetermined	X	32.8014		Undetermined	1	0	1	0	0	1
40	Dog D117	X	30.1082	X	38.0621	X	36.4459	1	1	1	1	1	0
41	Dog D118		Undetermined		Undetermined	X	41.6367	1	0	0	1	0	1
42	Dog D119	X	28.8391		Undetermined	X	39.0885	1	1	0	1	1	0
43	Dog D120	X	32.3872		Undetermined	X	40.1861	1	1	0	1	1	1
44	Dog D121	X	32.3784		Undetermined		Undetermined	1	1	0	0	0	1
45	Dog D122		Undetermined		Undetermined		Undetermined	0	0	0	0	0	0
46	Dog D123		Undetermined			X	38.0415	1	0	0	1	0	1
47	Dog D124		Undetermined		Undetermined		Undetermined	0	0	0	0	0	1
48	Dog D125		Undetermined	X	28.8207		Undetermined	1	0	1	0	0	0
49	Dog D126		Undetermined	X	27.0373		Undetermined	1	0	1	0	0	0
50	Dog D127		Undetermined		Undetermined	X	35.8346	1	0	0	1	0	0
51	Dog D129	X	34.4526		Undetermined		Undetermined	1	1	0	0	0	0
52	Dog D130		Undetermined		Undetermined		Undetermined	0	0	0	0	0	0
53	Dog D131		Undetermined	X	27.5586	X	43.0989	1	0	1	1	1	0
54	Dog D132	X	33.5624	X	31.8367		Undetermined	1	1	1	0	1	0
55	Dog D133		Undetermined		Undetermined	X	38.7321	1	0	0	1	0	0
56	Dog D134		Undetermined	X	32.5553		Undetermined	1	0	1	0	0	0
57	Dog D135		Undetermined	X	27.8232		Undetermined	1	0	1	0	0	0
58	Dog D136		Undetermined		Undetermined		Undetermined	0	0	0	0	0	0
59	Dog D137	X	31.8819	X	29.389		Undetermined	1	1	1	0	1	0
60	Dog D138		Undetermined		Undetermined		Undetermined	0	0	0	0	0	0
61	Dog D139	X	26.4761	X	27.1849		Undetermined	1	1	1	0	1	1
62	Dog D140	X	31.4244	X	30.2468		Undetermined	1	1	1	0	1	1
63	Dog D141	X	23.2372	X	32.1423	X	41.8034	1	1	1	1	1	1
64	Dog D142		Undetermined	X	33.4648		Undetermined	1	0	1	0	0	0
65	Dog D143	X	19.1127	X	29.3958		Undetermined	1	1	1	0	1	1
66	Dog D144		Undetermined	X	29.6138		Undetermined	1	0	1	0	0	1
67	Dog D145	X	28.4768	X	36.3037		Undetermined	1	1	1	0	1	1
68	Dog D146		Undetermined	X	25.369		Undetermined	1	0	1	0	0	1
69	Dog D147	X	33.5661	X	29.4983	X	43.4661	1	1	1	1	1	1
70	Dog D148	X	32.5303	X	32.5905		Undetermined	1	1	1	0	1	0
71	Dog D149		Undetermined	X	32.782		Undetermined	1	0	1	0	0	1
72	Dog D150		Undetermined	X	32.0039	X	30.5554	1	0	1	1	1	1
73	Dog D151		Undetermined	X	23.503		Undetermined	1	0	1	0	0	1
74	Dog D152	X	27.2818	X	32.2049		Undetermined	1	1	1	0	1	1
75	Dog D153	X	37.9837	X	30.9445		Undetermined	1	1	1	0	1	1
76	Dog D154	X	37.1121	X	27.2692	X	32.094	1	1	1	1	1	1
77	Dog D155	X	22.3615	X	26.0721		Undetermined	1	1	1	0	1	1
78	Dog D156		Undetermined	X	28.0841		Undetermined	1	0	1	0	0	1
79	Dog D157	X	34.2178	X	35.2762		Undetermined	1	1	1	0	1	1
80	Dog D158	X	37.0105		Undetermined		Undetermined	1	1	0	0	0	1
81	Dog D159		Undetermined		Undetermined	X	37.5713	1	0	0	1	0	1
82	Dog D160		Undetermined	X	38.6274		Undetermined	1	0	1	0	0	1
83	Dog D161	X	36.9415	X	32.7859		Undetermined	1	1	1	0	1	1
84	Dog D162	X	27.3389	X	31.6013		Undetermined	1	1	1	0	1	1
85	Dog D163	X	35.9246	X	27.2126		Undetermined	1	1	1	0	1	0
86	Dog D164		Undetermined	X	27.469		Undetermined	1	0	1	0	0	1
87	Dog D165	X	35.5561	X	29.4271		Undetermined	1	1	1	0	1	1
88	Dog D166		Undetermined	X	33.5315		Undetermined	1	0	1	0	0	1
89	Dog D167	X	29.0662	X	36.6132		Undetermined	1	1	1	0	1	1
90	Dog D168		Undetermined		Undetermined		Undetermined	0	0	0	0	0	0
91	Dog D169		Undetermined		Undetermined		Undetermined	0	0	0	0	0	1
92	Dog D170	X	27.0989	X	31.4778		Undetermined	1	1	1	0	1	1
93	Dog D171		Undetermined	X	29.6253		Undetermined	1	0	1	0	0	1
94	Dog D172		Undetermined		Undetermined		Undetermined	0	0	0	0	0	1
95	Dog D173	X	24.07		Undetermined		Undetermined	1	1	0	0	0	0
96	Dog D174	X	22.7995		Undetermined	X	37.3012	1	1	0	1	1	1
97	Dog D175		Undetermined		Undetermined	X	44.5459	1	0	0	1	0	1
98	Dog D176	X	32.3355		Undetermined		Undetermined	1	1	0	0	0	1
99	Dog D177	X	21.7623		Undetermined		Undetermined	1	1	0	0	0	1
100	Dog D178		Undetermined	X	27.0661		Undetermined	1	0	1	0	0	0
								85	40	62	27	36	57
