# Supplementary material for: Molecular Diagnosis, Prevalence and Importance of Zoonotic Vector-Borne Pathogens in Cuban Shelter Dogs—A Preliminary Study
Source: Pathogens. 2020 Oct 28;9(11):901. doi: 10.3390/pathogens9110901 (PMC7692765; doi:10.3390/pathogens9110901)
Supplement: Supplementary file 1 [file pathogens-09-00901-s001.zip › Supplementary Table S2.xlsx]

## Sheet: Sheet1
Table S2: Complete blood counts (CBC) obtained for blood samples collected from shelter dogs (n = 90) living in Havana City, Cuba.
No.	ID.	Hct (L/L)	Hb (g/L)	RBC count x1012 (c/L)	MCV (fL)	MCH (pg)	MCHC (g/L)	Platelets x109 (c/L)	WBC count x109 (c/L)	Diferential x 109 c/L
										N	L	M	E	B
1	Dog D088	0.4	145	6.36	64	22.8	355	88	10.3	8.3	1.5	0.5	0.28	0
2	Dog D089	0.46	167	7.08	66	23.5	359	105	12.1	8.7	2.8	0.6	0.44	0
3	Dog D090	0.31	116	5.06	62	22.9	366	142	18.3	13.9	3.5	0.9	0.6	0
4	Dog D091	0.44	163	6.5	69	25.1	364	78	15.1	10.9	3.3	0.9	0.52	0
5	Dog D092	0.53	192	7.79	68	24.6	361	75	7.1	4	2.7	0.4	0.14	0
6	Dog D093	0.45	167	6.63	69	25.1	363	355	6.6	4.6	1.8	0.2	0.69	0
7	Dog D094	0.43	144	6.21	70	23.2	331	73	17	62	31	5	4	0
8	Dog D095	0.38	136	5.81	65	23.5	359	610	12	8.5	2.8	0.7	0.27	0
9	Dog D096	0.37	131	5.88	63	22.4	355	584	11.9	8.5	2.7	0.7	0.2	0
10	Dog D097	0.16	64	2.53	66	25.2	380	125	6.3	5.1	1	0.2	0.12	0
11	Dog D098	0.23	87	3.4	69	25.6	370	70	4.6	3.6	0.7	0.3	0.12	0
12	Dog D099	0.76	267	11.18	68	23.9	350	189	13.4	10.6	2.2	0.6	0.55	0
13	Dog D100	0.37	137	5.49	69	25	363	124	13.1	8.2	4.2	0.7	1.19	0
14	Dog D101	0.23	87	3.36	71	26	365	246	7	70	22	6	2	0
15	Dog D102	0.52	182	7.2	72	25.2	349	82	7.4	6.1	1	0.3	0.2	0
16	Dog D103	0.25	90	3.92	64	22.9	358	170	21.1	9.4	10.8	0.9	0.99	0
17	Dog D104	0.42	150	6.09	69	24.6	356	132	15.9	12.1	3.1	0.7	1.38	0
18	Dog D105	0.57	202	8.49	67	23.8	353	264	14.9	11.2	3	0.7	1.57	0
19	Dog D106	0.46	161	7.35	63	21.9	348	149	6	3.9	1.6	0.5	0.13	0
20	Dog D107	0.42	157	6.15	69	25.6	369	107	5.6	4.5	0.8	0.3	0.15	0
21	Dog D108	0.35	127	5.64	63	22.5	357	116	10.4	7.5	2	0.9	0.24	0
22	Dog D109	0.3	114	4.25	72	26.8	371	698	7.4	5.7	1.4	0.3	0.13	0
23	Dog D110	0.53	192	7.73	69	24.8	358	66	9.8	7.5	1.8	0.5	0.38	0
24	Dog D111	0.47	172	7.46	63	23.1	364	145	11.5	6.8	3.9	0.8	0.99	0
25	Dog D112	0.38	144	6.09	63	23.7	376	350	9.9	7.5	2	0.4	0.42	0
26	Dog D113	0.37	134	5.56	67	24.1	362	354	14.1	4.7	8.9	0.5	0.18	0
27	Dog D114	0.37	138	5.6	68	24.7	364	38	4.3	3.6	0.6	0.1	0.27	0
28	Dog D115	0.36	137	5.63	65	24.4	375	114	14.3	9.6	3.7	1	0.4	0
29	Dog D116	0.43	159	6.28	69	25.2	367	121	12	8.2	3.2	0.6	0.9	0
30	Dog D117	0.6	211	9.9	61	21.3	352	208	6.1	4.6	1.2	0.3	0.3	0
31	Dog D118	0.47	177	6.71	71	26.4	372	178	13.1	10.4	2.2	0.5	0.48	0
32	Dog D119	0.49	189	7.24	68	26.1	382	60	23.9	22.1	1.1	0.7	1.14	0
33	Dog D120	0.35	132	4.8	73	27.4	374	186	18.7	14.2	3.5	1	0.63	0
34	Dog D121	0.44	159	7.13	63	22.3	356	254	16.6	13.3	2.3	1	0.56	0
35	Dog D122	0.52	189	7.47	71	25.3	359	84	13.7	11.2	2	0.5	0.49	0
36	Dog D123	0.32	121	5.4	61	22.4	370	258	19.5	14.5	3.7	1.3	0.62	0
37	Dog D124	0.38	144	6.17	62	23.3	376	554	9.8	7.4	1.9	0.5	0.15	0
38	Dog D125	0.25	94	4.12	62	22.9	372	143	5.4	3.8	1.1	0.5	0.12	0
39	Dog D126	0.19	69	2.66	71	25.9	366	57	4.1	2.6	1.2	0.3	0.14	0
40	Dog D127	0.33	125	5.2	65	24.1	373	424	9.1	6.1	2.1	0.9	0.21	0
41	Dog D129	0.21	83	3.15	68	26.2	384	161	6.7	4.3	1.6	0.8	0.06	0
42	Dog D130	0.37	131	5.8	64	22.7	357	464	8.7	4.9	2.8	1	0.09	0
43	Dog D131	0.36	130	5.74	63	22.6	356	292	6.5	4.3	1.5	0.7	0.11	0
44	Dog D132	0.25	89	4.33	58	20.6	357	173	6.3	4.3	1.3	0.7	0.08	0
45	Dog D133	0.3	111	4.91	63	22.6	360	399	11.5	4	6	1.5	0.09	0
46	Dog D134	0.19	71	2.7	69	26.3	380	90	8.9	5.6	2.4	0.9	0.13	0
47	Dog D135	0.25	94	4.12	62	22.9	372	143	5.4	3.8	1.1	0.5	0.12	0
48	Dog D136	0.33	120	5.23	64	22.9	355	286	8	5.6	1.6	0.8	0.27	0
49	Dog D137	0.21	81	3.88	55	20.8	375	130	5.6	3.9	1.2	0.5	0.12	0
50	Dog D138	0.38	139	5.92	65	23.5	363	321	10.6	5.5	4	1.1	0.21	0
51	Dog D139	0.32	113	5.02	65	22.4	343	104	17.1	12.8	3.3	1	1.01	0
52	Dog D140	0.28	96	4.36	65	22.1	343	122	11.5	6.9	3.8	0.8	0.84	0
53	Dog D141	0.45	155	7.22	63	21.4	338	92	7.8	5.8	1.6	0.4	0.26	0
54	Dog D142	0.36	125	5.39	68	23.3	341	35	3.6	3	0.5	0.1	0.16	0
55	Dog D143	0.31	103	5.7	55	17.8	324	339	9.3	5	3.7	0.6	0.14	0
56	Dog D144	0.46	160	7.36	63	31.7	342	65	11	8.2	2.3	0.5	0.65	0
57	Dog D145	0.47	159	7.09	66	22.5	339	140	9	6.4	2	0.6	0.34	0
58	Dog D146	0.28	99	5.38	53	18.3	344	180	12.6	9.8	2.2	0.6	0.91	0
59	Dog D147	0.18	63	2.92	62	21.6	347	103	15.6	11.8	2.8	1	0.35	0
60	Dog D148	0.55	184	8.6	65	21.4	331	69	19	16.4	1.8	0.8	0.72	0
61	Dog D149	0.18	63	3.12	59	20	342	75	16.4	14.6	1.3	0.5	0.88	0
62	Dog D150	0.55	182	8.24	67	22.1	328	60	13.2	8.6	3.8	0.8	1.15	0
63	Dog D151	0.13	48	1.97	66	24.3	366	76	15.3	12.1	2.3	0.9	0.5	0
64	Dog D152	0.55	188	8.35	66	22.6	341	53	16.9	14.5	1.8	0.6	0.96	0
65	Dog D153	0.44	148	6.71	67	22.1	331	72	10.4	7.4	2.5	0.5	0.59	0
66	Dog D154	0.26	96	4.31	62	22.2	359	87	17.3	9.9	5.3	2.1	0.6	0
67	Dog D155	0.36	121	5.73	63	21.1	337	116	11.6	5.1	4.9	1.6	0.77	0
68	Dog D156	0.33	118	5.2	64	22.6	354	100	8.4	4.5	2.9	1	0.76	0
69	Dog D157	0.4	141	6.2	66	22.8	346	166	14.1	8	4.8	1.3	0.8	0
70	Dog D158	0.47	155	7.15	66	21.7	328	139	10.1	5.9	3.1	1.1	0.13	0
71	Dog D159	0.46	159	6.8	67	23.3	346	298	11	6.7	3	1.3	0.22	0
72	Dog D160	0.4	129	7.49	54	17.3	320	305	6.4	4.1	1.5	0.8	0.07	0
73	Dog D161	0.31	105	5.4	58	19.4	337	98	5.6	2.6	2.5	0.5	0.65	0
74	Dog D162	0.29	103	5.2	57	19.7	344	89	5.2	2.2	2.5	0.5	0.49	0
75	Dog D163	0.21	72	3.71	58	19.4	335	480	18.6	7	8.7	2.9	0.22	0
76	Dog D164	0.24	81	3.99	61	20.4	337	86	6.6	4.1	1.7	0.8	0.21	0
77	Dog D165	0.47	159	6.44	74	24.7	333	103	19.8	14.2	3.9	1.7	0.57	0
78	Dog D166	0.44	144	7.64	58	18.9	328	161	7.1	4	2.5	0.6	0.24	0
79	Dog D167	0.34	113	5.5	62	20.4	329	170	11.6	8.3	2.1	1.2	0.24	0
80	Dog D168	0.12	50	1.8	69	27.6	400	60	8.2	4.9	2.8	0.5	0.35	0
81	Dog D169	0.3	102	5.96	51	17.1	332	321	12.5	8.1	3.8	0.6	1.15	0
82	Dog D170	0.37	136	5.7	66	23.8	361	78	14.2	10.9	2.7	0.6	0.55	0
83	Dog D171	0.46	162	7.8	59	20.7	351	461	20	1.32	5.7	1.1	1.05	0
84	Dog D172	0.33	123	4.68	71	26.3	370	217	10.6	6.2	3.6	0.8	0.17	0
85	Dog D173	0.34	122	5.08	68	24.1	355	43	13.5	9.8	2.89	0.8	1.01	0
86	Dog D174	0.31	113	4.7	68	24.1	356	44	15.1	11.3	3	0.8	0.97	0
87	Dog D175	0.4	147	6.32	64	23.3	361	145	7.8	4.9	2.4	0.5	0.32	0
88	Dog D176	0.15	59	2.28	67	26.1	387	324	18	13.5	3.8	0.7	0.75	0
89	Dog D177	0.4	141	6.38	63	22.1	352	139	9.2	5.4	3.2	0.6	0.41	0
90	Dog D178	0.39	130	4.38	89	29.9	333	59	16.4	12.2	3.4	0.8	0.59	0
Minimum		0.12	48	1.8	51	17.1	320	35	3.6	1.32	0.5	0.1	0.06	0
Maximum		0.76	267	11.18	89	31.7	400	698	23.9	70	31	6	4	0
Mean		0.366333	130.978	5.69522	65.0667	23.2578	355.222	183.433	11.3911	9.00022	3.31322	0.856667	0.536889	0
Median		0.37	131.5	5.715	65	23.15	356.5	135.5	11	7.2	2.5	0.7	0.405	0
SD		0.116614	40.1237	1.73183	5.24201	2.50114	16.2057	142.852	4.63539	9.45949	3.95996	0.819022	0.533918	0
SE		0.0122922	4.22941	0.182551	0.552556	0.263644	1.70823	15.0579	0.488614	0.997118	0.417416	0.0863325	0.0562799	0
Reference values		Hct (L/L)	Hb (g/L)	RBC count x1012 (c/L)	MCV (fL)	MCH (pg)	MCHC (g/L)	Platelets x109 (c/L)	WBC count x109 (c/L)	Diferential x 109 c/L
										N	L	M	E	B
		0.37 - 0.55	120 - 180	5.5 - 8.5	60 - 77	19.5 - 24.5	32 - 36	150 - 500	6 to 18	3.6 - 11.5	1.0 - 4.8	0.15 - 1.35	0.01 - 1.25	0.0 - 0.3
